# Supplementary material for: Biomonitoring of Occupational Exposure to Mycotoxins Among Swine Farm Workers: An Italian Pilot Study
Source: Toxics. 2026 Jun 27;14(7):562. doi: 10.3390/toxics14070562 (PMC13416590; doi:10.3390/toxics14070562)
Supplement: Supplementary file 1 [file toxics-14-00562-s001.zip]

Archive with 1 entries (1 files):
- toxics-4357057-supplementary.pdf
